# Supplementary material for: CRISPRi-Guided Metabolic Flux Engineering for Enhanced Protopanaxadiol Production in Saccharomyces cerevisiae
Source: Int J Mol Sci. 2021 Oct 31;22(21):11836. doi: 10.3390/ijms222111836 (PMC8584524; doi:10.3390/ijms222111836)
Supplement: Supplementary file 1 [file ijms-22-11836-s001.zip]

Archive with 1 entries (1 files):
- ijms-1414316-supplementary.pdf
